# Supplementary material for: LncRNA DLG2-AS1 as a Novel Biomarker in Lung Adenocarcinoma
Source: Cancers (Basel). 2020 Jul 28;12(8):2080. doi: 10.3390/cancers12082080 (PMC7463504; doi:10.3390/cancers12082080)
Supplement: Supplementary file 1 [file cancers-12-02080-s001.zip]

Archive with 10 entries (10 files):
- Raw WB images/WB1-Actin.tif
- Raw WB images/WB1-DLG2.tif
- Raw WB images/WB1-ladderActin.tif
- Raw WB images/WB1-ladderDLG2.tif
- Raw WB images/WB2-Actin.tif
- Raw WB images/WB2-DLG2.tif
- Raw WB images/WB2-ladderActin.tif
- Raw WB images/WB2-ladderDLG2.tif
- WB densitometry raw.xlsx
- WB uncropped images and lanes.pptx
