# Supplementary material for: LncRNA DLG2-AS1 as a Novel Biomarker in Lung Adenocarcinoma
Source: Cancers (Basel). 2020 Jul 28;12(8):2080. doi: 10.3390/cancers12082080 (PMC7463504; doi:10.3390/cancers12082080)
Supplement: Supplementary file 1 [file cancers-12-02080-s001.zip › WB densitometry raw.xlsx]

## Sheet: Densitometry
		DLG2	Beta-actin	Normalization B-actin	Normalization EV			EV	pLVX-DLG2AS1
EV	WB1	84401.6	123052	0.685899	1		Mean	1	0.984169
	WB2	24457.7	41655.1	0.587148	1		SD	0	0.198993
							p-value	0.928676
pLVX-DLG2AS1	WB1	99201.6	128574	0.771553	1.12488
	WB2	21259.5	42928	0.495236	0.84346
